# Supplementary material for: Perspective for CAR T-Cell Therapy in Underrepresented Populations: A Hypothesis-Generating CD19 Genomic Analysis
Source: J Pers Med. 2026 Jun 25;16(7):343. doi: 10.3390/jpm16070343 (PMC13412835; doi:10.3390/jpm16070343)
Supplement: Supplementary file 1 [file jpm-16-00343-s001.zip]

Archive with 2 entries (1 files):
- jpm-4274642-supplementary/
- jpm-4274642-supplementary/jpm-4274642-supplementary.pdf
